# Supplementary material for: The hindgut microbiota of praying mantids is highly variable and includes both prey-associated and host-specific microbes
Source: PLoS One. 2018 Dec 11;13(12):e0208917. doi: 10.1371/journal.pone.0208917 (PMC6289422; doi:10.1371/journal.pone.0208917)
Supplement: S1 Table — (XLSX) [file pone.0208917.s001.xlsx]

## Sheet: S1 Table
S1 Table. Sample metadata for all insects.
ID	Species	Date Dissected	Sex	Notes	raw seqs	contigs	screen seqs	screen seqs	chimeral removal	remove lineage
W1	Tenodera sinensis	2017-07-14	N/A	Final/adult molt occurred on 10-Jul-2017.	47025	47025	35772	35719	34540	34123
W2A	Tenodera sinensis	2017-07-21	N/A	Final/adult molted occurred on 17-Jul-2017. Wings never extended/uncrumpled.	39736	39736	31872	31813	29176	26059
W3A	Tenodera sinensis	2017-07-21	N/A	Dying after failed final/adult molt; dissected within 24 hours of molt.	51889	51889	41188	41089	38820	37581
W4A	Tenodera sinensis	2017-07-17	N/A	Dying after failed final/adult molt; dissected within 24 hours of molt. May have torn foregut.	51522	51522	41055	40983	37217	34910
W5	Tenodera sinensis	2017-07-26	N/A	Dying. Last molt date unrecorded; one molt from adulthood.	25132	25132	20354	20331	20155	19998
X1	Hierodula venosa	2017-08-29	N/A	Final/adult molt occurred on 24-Aug-2017.	10705	10705	8134	8126	8001	7841
X2A	Hierodula venosa	2017-09-07	N/A	Dying. Last molt occured 14-Aug-2017; 1-2 molts from adulthood.	47133	47133	36683	36375	32943	30833
X3	Hierodula venosa	2017-08-08	N/A	Dying. Last molt occured 22-Jul-2017; 1-2 molts from adulthood.	9887	9887	7511	7485	7285	7008
X4	Hierodula venosa	2017-09-07	N/A	Dying. Last molt occured 3-Aug-2017; 1-2 molts from adulthood.	7144	7144	5380	5355	5224	5050
X5	Hierodula venosa	2017-08-06	N/A	Dying. Last molt date unrecorded; 1-2 molts from adulthood.	32472	32472	26773	26753	26645	26385
X6	Hierodula venosa	2017-08-29	N/A	Dying. Last molt occured 9-Aug-2017; 1-2 molts from adulthood.	9674	9674	7584	7572	7433	7314
X7	Hierodula venosa	2017-08-16	N/A	Dying. Last molt date unrecorded; 1-2 molts from adulthood. Insect was full of worms.	5167	5167	4107	4101	4014	3911
X8	Hierodula venosa	2017-08-08	N/A	Dying. Last molt occured 23-Jul-2017; 1-2 molts from adulthood. Outside of insect was covered with worms.	37590	37590	30728	30672	30336	30088
Y1A	Deroplatys lobata	2017-08-08	N/A	Dying after failed molt; dissected within 24 hours of molt. Last molt date unrecorded; unknown number of molts from adulthood.	46486	46486	35413	35234	32247	30394
Y2A	Deroplatys lobata	2017-08-14	N/A	Dying after failed molt; dissected within 24 hours of molt. Last molt date unrecorded; unknown number of molts from adulthood.	46903	46903	36720	36445	33383	31297
A1	Periplaneta americana	2016-07-26	M	N/A	108720	108720	75784	75729	67337	65598
A2	Periplaneta americana	2016-07-26	M	N/A	26531	26531	15024	15005	13798	13583
A3	Periplaneta americana	2016-07-26	M	Tore hindgut.	16180	16180	5323	5307	4382	4282
A4	Periplaneta americana	2016-07-26	M	N/A	53389	53389	33946	33908	29386	28918
A5	Periplaneta americana	2016-07-26	F	N/A	29338	29338	16773	16696	16067	15984
A6	Periplaneta americana	2016-07-26	M	N/A	99741	99741	74495	74388	71011	69373
A7	Periplaneta americana	2016-09-01	M	N/A	38892	38892	27845	27786	27361	27108
A8	Periplaneta americana	2016-09-01	M	N/A	66640	66640	48155	48065	45909	45351
A9	Periplaneta americana	2016-09-01	M	N/A	56766	56766	41540	41467	40342	39888
A10	Periplaneta americana	2016-07-26	M	N/A	119319	119319	84401	84212	82309	81013
A11	Periplaneta americana	2016-07-26	M	N/A	98573	98573	69828	69740	61621	60656
A12	Periplaneta americana	2016-07-26	F	N/A	43348	43348	28162	28104	24430	23987
A13	Periplaneta americana	2016-09-01	M	N/A	65516	65516	45350	45276	43851	43597
A14	Periplaneta americana	2016-09-01	M	N/A	80745	80745	57288	57224	54169	53708
A15	Periplaneta americana	2016-09-01	F	N/A	54729	54729	36512	36443	34017	33517
A Additional amplification cycles
