# Supplementary material for: The hindgut microbiota of praying mantids is highly variable and includes both prey-associated and host-specific microbes
Source: PLoS One. 2018 Dec 11;13(12):e0208917. doi: 10.1371/journal.pone.0208917 (PMC6289422; doi:10.1371/journal.pone.0208917)
Supplement: S3 Table — (XLSX) [file pone.0208917.s005.xlsx]

## Sheet: S3 Table
S3 Table. Core OTUs found in the gut microbiota of all insects and the relative abundance of these OTUs
		Mantids															Cockroaches
		W1	W2	W3	W4	W5	X1	X2	X3	X4	X5	X6	X7	X8	Y1	Y2	A1	A2	A3	A4	A5	A6	A7	A8	A9	A10	A11	A12	A13	A14	A15
1	Bacteroidetes; Bacteroidaceae; unclassified Bacteroides*	0.000205182	0.0109786	0.00592709	0.0118883	0.000250363	0.000227557	0.000265993	0.00171871	0.00128172	0.000511182	0.000274048	0.000595593	0.00967396	0.00990702	0.00989547	0.00373369	0.00252074	0.000234302	0.0518576	0.00704449	6.92473e-05	0.000531693	0.00870183	0.00238914	6.5281e-05	3.33689e-05	0.00763392	0.0122655	0.0207764	0.00296458
2	Bacteroidetes; Porphyromonadaceae_Gut_group; unclassified Termite cluster III**	5.86235e-05	0.0153878	0.00595415	0.0125992	0.000300436	0.000113779	0.00036574	0.00214838	0.00179441	0.00127796	0.000959167	0.000992654	0.014762	0.0121048	0.0126151	0.0103346	0.00378112	0.00328022	0.0179124	0.00082503	0.00997161	0.006912	0.00920561	0.0169865	0.00860403	0.00979378	0.00329646	0.00822323	0.0195267	0.00226881
3	Firmicutes; Enterococcaceae; unclassified Enterococcus***	0.050211	0.00239695	0.00192157	0.00225127	0.0783636	0.0120226	0.00864477	0.00229161	0.00256345	0.0757827	0.194711	0.00675005	0.00328044	0.00344886	0.00301452	0.000204802	0.000210062	0.0182755	7.37137e-05	0.0173891	0.000796344	0.0233565	0.0118391	0.122082	0.0824499	0.000400427	0.0256344	0.0384598	0.00718582	0.0346976
4	Firmicutes; Ruminococcaceae; unclassified Termite cockroach cluster****	0.00196389	0.00156837	0.000676608	0.00138236	5.00726e-05	0.000113779	0.000132996	0.000286451	0.000512689	0.000255591	0.000411072	0.000992654	0.00137243	0.00196112	0.00203152	0.00726259	0.00315093	0.00609185	0.00438596	0.00323666	0.00323731	0.00383578	0.00254185	0.00456825	0.00298987	0.0066571	0.00615918	0.00286427	0.0066586	0.00698793
5	Betaproteobacteria; unclassified Comamonadaceae*****	0.000146559	0.00346226	0.00162386	0.0029622	0.0093135	0.000151705	3.32491e-05	0.000716127	0.000769034	0.000766773	0.000411072	0.0025809	0.000702952	0.00206255	0.00252302	0.00149663	0.00703708	0.0267104	0.00302226	0.00355398	5.19355e-05	0.000303824	0.000114498	5.25086e-05	2.61124e-05	0.000333689	0.000737367	0.000277187	0.00023432	0.000514263
6	Betaproteobacteria; Comamonadaceae; unclassified Rhodoferax******	0.000850041	0.00216021	0.00246285	0.00442356	0.0474188	0.000227557	0.000199495	0.00171871	0.00307613	0.00115016	0.00123321	0.00218384	0.00328044	0.00152156	0.00350601	0.000661667	0.00483143	0.00749766	0.0016217	0.00552136	1.73118e-05	0.000113934	2.28995e-05	2.62543e-05	1.30562e-05	0.000133476	0.000173498	0.000254089	3.90533e-05	0.000272257
7	Deltaproteobacteria; unclassified Desulfobacteraceae*******	8.79353e-05	0.0118072	0.00516929	0.0124412	0.000450653	0.000189631	0.000199495	0.00143225	0.00102538	0.000511182	0.00123321	0.00158825	0.0105443	0.0132206	0.0133032	0.00346588	0.00157546	0.00281162	0.00549167	6.34639e-05	0.00966	0.0102161	0.00790034	0.018483	0.0189706	0.0041878	0.00819779	0.00265638	0.00433492	0.000937774
*Bacteroidetes(100);Bacteroidia(100);Bacteroidales(100);Bacteroidaceae(100);Bacteroides(100);Bacteroides_unclassified(100);Bacteroides_unclassified(100);.14
**Bacteroidetes(100);Bacteroidia(100);Bacteroidales(100);Porphyromonadaceae_Gut_group(100);Termite_cluster_III(100);Termite_cluster_III_unclassified(100);Termite_cluster_III_unclassified(100);
***Firmicutes(100);Bacilli(100);Lactobacillales(100);Enterococcaceae(58);Enterococcus(55);Enterococcus_unclassified(55);Enterococcus_unclassified(55);
****Firmicutes(100);Clostridia_1(100);Clostridiales(100);Ruminococcaceae(100);Termite_cockroach_cluster(100);Termite_cockroach_cluster_unclassified(100);Termite_cockroach_cluster_unclassified(100);
*****Proteobacteria(100);Betaproteobacteria(100);Burkholderiales(100);Comamonadaceae(100);Comamonadaceae_unclassified(97);Comamonadaceae_unclassified(97);Comamonadaceae_unclassified(97);
******Proteobacteria(100);Betaproteobacteria(100);Burkholderiales(100);Comamonadaceae(100);Rhodoferax(52);Rhodoferax_unclassified(52);Rhodoferax_unclassified(52);
*******Proteobacteria(100);Deltaproteobacteria(100);Desulfobacterales(100);Desulfobacteraceae(100);Desulfobacteraceae_unclassified(100);Desulfobacteraceae_unclassified(100);Desulfobacteraceae_unclassified(100);.1
