# Supplementary material for: The hindgut microbiota of praying mantids is highly variable and includes both prey-associated and host-specific microbes
Source: PLoS One. 2018 Dec 11;13(12):e0208917. doi: 10.1371/journal.pone.0208917 (PMC6289422; doi:10.1371/journal.pone.0208917)
Supplement: S6 Table — (XLSX) [file pone.0208917.s008.xlsx]

## Sheet: S6 Table
S6 Table. Core OTUs found in the gut microbiota of all T. sinensis
1	Acidobacteria;Acidobacteria;Acidobacteriales;Acidobacteriaceae;Acidobacteriaceae_unclassified;Acidobacteriaceae_unclassified;Acidobacteriaceae_unclassified;
2	Acidobacteria;Acidobacteria;Acidobacteriales;Acidobacteriaceae;Candidatus_Solibacter;Candidatus_Solibacter_unclassified;Candidatus_Solibacter_unclassified;.6
3	Acidobacteria;Acidobacteria;Acidobacteriales;Acidobacteriaceae;Uncultured_1;Uncultured_1_unclassified;Uncultured_1_unclassified;
4	Acidobacteria;Acidobacteria;Acidobacteriales;Acidobacteriaceae;Uncultured_1;Uncultured_1_unclassified;Uncultured_1_unclassified;.1
5	Acidobacteria;Acidobacteria;Acidobacteriales;Acidobacteriaceae;Uncultured_1;Uncultured_1_unclassified;Uncultured_1_unclassified;
6	Acidobacteria;Acidobacteria;Acidobacteriales;Acidobacteriaceae;Uncultured_11;Uncultured_11_unclassified;Uncultured_11_unclassified;
7	Acidobacteria;Acidobacteria;Acidobacteriales;Acidobacteriaceae;Uncultured_18;Uncultured_18_unclassified;Uncultured_18_unclassified;
8	Acidobacteria;Acidobacteria;Acidobacteriales;Acidobacteriaceae;Uncultured_18;Uncultured_18_unclassified;Uncultured_18_unclassified;
9	Acidobacteria;Acidobacteria;Acidobacteriales;Acidobacteriaceae;Uncultured_22;Uncultured_22_unclassified;Uncultured_22_unclassified;
10	Acidobacteria;Acidobacteria;Acidobacteriales;Acidobacteriaceae;Uncultured_26;Uncultured_26_unclassified;Uncultured_26_unclassified;.2
11	Acidobacteria;Acidobacteria;Acidobacteriales;Acidobacteriaceae;Uncultured_27;Uncultured_27_unclassified;Uncultured_27_unclassified;.1
12	Acidobacteria;Acidobacteria;Acidobacteriales;Acidobacteriaceae;Uncultured_31;Uncultured_31_unclassified;Uncultured_31_unclassified;
13	Acidobacteria;Acidobacteria;Acidobacteriales;Acidobacteriaceae;Uncultured_31;Uncultured_31_unclassified;Uncultured_31_unclassified;.1
14	Acidobacteria;Acidobacteria;Acidobacteriales;Acidobacteriaceae;Uncultured_31;Uncultured_31_unclassified;Uncultured_31_unclassified;.10
15	Acidobacteria;Acidobacteria;Acidobacteriales;Acidobacteriaceae;Uncultured_31;Uncultured_31_unclassified;Uncultured_31_unclassified;.11
16	Acidobacteria;Acidobacteria;Acidobacteriales;Acidobacteriaceae;Uncultured_31;Uncultured_31_unclassified;Uncultured_31_unclassified;.14
17	Acidobacteria;Acidobacteria;Acidobacteriales;Acidobacteriaceae;Uncultured_31;Uncultured_31_unclassified;Uncultured_31_unclassified;.7
18	Acidobacteria;Acidobacteria;Acidobacteriales;Acidobacteriaceae;Uncultured_31;Uncultured_31_unclassified;Uncultured_31_unclassified;.8
19	Acidobacteria;Acidobacteria;Acidobacteriales;Acidobacteriaceae;Uncultured_31;Uncultured_31_unclassified;Uncultured_31_unclassified;.9
20	Acidobacteria;Acidobacteria;Acidobacteriales;Acidobacteriaceae;Uncultured_9;Uncultured_9_unclassified;Uncultured_9_unclassified;
21	Acidobacteria;Acidobacteria;Acidobacteriales;Acidobacteriaceae;Uncultured_9;Uncultured_9_unclassified;Uncultured_9_unclassified;.2
22	Acidobacteria;Holophagae;Cluster_32-20;Cluster_32-20_unclassified;Cluster_32-20_unclassified;Cluster_32-20_unclassified;Cluster_32-20_unclassified;
23	Acidobacteria;RB25;RB25_unclassified;RB25_unclassified;RB25_unclassified;RB25_unclassified;RB25_unclassified;
24	Acidobacteria;RB25;RB25_unclassified;RB25_unclassified;RB25_unclassified;RB25_unclassified;RB25_unclassified;.1
25	Actinobacteria;Actinobacteria;Acidimicrobiales;Acidimicrobiales_unclassified;Acidimicrobiales_unclassified;Acidimicrobiales_unclassified;Acidimicrobiales_unclassified;
26	Actinobacteria;Actinobacteria;Acidimicrobiales;Uncultured_6;Uncultured_6_unclassified;Uncultured_6_unclassified;Uncultured_6_unclassified;
27	Actinobacteria;Actinobacteria;AKIW543;AKIW543_unclassified;AKIW543_unclassified;AKIW543_unclassified;AKIW543_unclassified;
28	Actinobacteria;Actinobacteria;AKIW543;AKIW543_unclassified;AKIW543_unclassified;AKIW543_unclassified;AKIW543_unclassified;.1
29	Actinobacteria;Actinobacteria;AKIW543;AKIW543_unclassified;AKIW543_unclassified;AKIW543_unclassified;AKIW543_unclassified;.12
30	Actinobacteria;Actinobacteria;AKIW543;AKIW543_unclassified;AKIW543_unclassified;AKIW543_unclassified;AKIW543_unclassified;.13
31	Actinobacteria;Actinobacteria;AKIW543;AKIW543_unclassified;AKIW543_unclassified;AKIW543_unclassified;AKIW543_unclassified;.2
32	Actinobacteria;Actinobacteria;AKIW543;AKIW543_unclassified;AKIW543_unclassified;AKIW543_unclassified;AKIW543_unclassified;.3
33	Actinobacteria;Actinobacteria;AKIW543;AKIW543_unclassified;AKIW543_unclassified;AKIW543_unclassified;AKIW543_unclassified;.4
34	Actinobacteria;Actinobacteria;Coriobacteriales;Coriobacteriaceae;Uncultured_10;Uncultured_10_unclassified;Uncultured_10_unclassified;
35	Actinobacteria;Actinobacteria;Coriobacteriales;Coriobacteriaceae;Uncultured_10;Uncultured_10_unclassified;Uncultured_10_unclassified;.1
36	Actinobacteria;Actinobacteria;Coriobacteriales;Coriobacteriaceae;Uncultured_10;Uncultured_10_unclassified;Uncultured_10_unclassified;
37	Actinobacteria;Actinobacteria;Corynebacteriales;Corynebacteriaceae;Corynebacterium_1;Corynebacterium_1_unclassified;Corynebacterium_1_unclassified;
38	Actinobacteria;Actinobacteria;Corynebacteriales;Mycobacteriaceae;Mycobacterium;Mycobacterium_unclassified;Mycobacterium_unclassified;
39	Actinobacteria;Actinobacteria;Corynebacteriales;Nocardiaceae_1;Gordonia;Gordonia_unclassified;Gordonia_unclassified;
40	Actinobacteria;Actinobacteria;Frankiales;Nakamurellaceae;Nakamurella;Nakamurella_unclassified;Nakamurella_unclassified;
41	Actinobacteria;Actinobacteria;MB-A2-108;MB-A2-108_unclassified;MB-A2-108_unclassified;MB-A2-108_unclassified;MB-A2-108_unclassified;.2
42	Actinobacteria;Actinobacteria;MB-A2-108;MB-A2-108_unclassified;MB-A2-108_unclassified;MB-A2-108_unclassified;MB-A2-108_unclassified;.3
43	Bacteroidetes;Bacteroidetes_unclassified;Bacteroidetes_unclassified;Bacteroidetes_unclassified;Bacteroidetes_unclassified;Bacteroidetes_unclassified;Bacteroidetes_unclassified;.61
44	Bacteroidetes;Bacteroidia;Bacteroidales;Bacteroidaceae;Bacteroides;Bacteroides_unclassified;Bacteroides_unclassified;.14*
45	Bacteroidetes;Bacteroidia;Bacteroidales;Bacteroidaceae;Bacteroides;Bacteroides_unclassified;Bacteroides_unclassified;.2
46	Bacteroidetes;Bacteroidia;Bacteroidales;Bacteroidaceae;Bacteroides;Bacteroides_unclassified;Bacteroides_unclassified;.5
47	Bacteroidetes;Bacteroidia;Bacteroidales;Porphyromonadaceae_1;Dysgonomonas;Dysgonomonas_unclassified;Dysgonomonas_unclassified;
48	Bacteroidetes;Bacteroidia;Bacteroidales;Porphyromonadaceae_3;Porphyromonadaceae_3_unclassified;Porphyromonadaceae_3_unclassified;Porphyromonadaceae_3_unclassified;.3
49	Bacteroidetes;Bacteroidia;Bacteroidales;Porphyromonadaceae_Cluster_V;Porphyromonadaceae_Cluster_V_unclassified;Porphyromonadaceae_Cluster_V_unclassified;Porphyromonadaceae_Cluster_V_unclassified;.11
50	Bacteroidetes;Bacteroidia;Bacteroidales;Porphyromonadaceae_Gut_group;Mixed_gut_cluster;Mixed_gut_cluster_unclassified;Mixed_gut_cluster_unclassified;.6
51	Bacteroidetes;Bacteroidia;Bacteroidales;Porphyromonadaceae_Gut_group;Termite_cluster_III;Termite_cluster_III_unclassified;Termite_cluster_III_unclassified;*
52	Bacteroidetes;Bacteroidia;Bacteroidales;Rikenellaceae;gut_cluster_c;gut_cluster_c_unclassified;gut_cluster_c_unclassified;
53	Bacteroidetes;Flavobacteria;Flavobacteriales;Flavobacteriaceae_1;Flavobacterium_1;Flavobacterium_1_unclassified;Flavobacterium_1_unclassified;
54	Bacteroidetes;Sphingobacteria;Sphingobacteriales_2;Chitinophagaceae;Chitinophagaceae_unclassified;Chitinophagaceae_unclassified;Chitinophagaceae_unclassified;
55	Bacteroidetes;Sphingobacteria;Sphingobacteriales_2;Chitinophagaceae;Uncultured_1;Uncultured_1_unclassified;Uncultured_1_unclassified;
56	Bacteroidetes;Sphingobacteria;Sphingobacteriales_2;Saprospiraceae;Uncultured_2;Uncultured_2_unclassified;Uncultured_2_unclassified;
57	Bacteroidetes;Sphingobacteria;Sphingobacteriales_3;Cytophagaceae_1;Flexibacter_1;Flexibacter_1_unclassified;Flexibacter_1_unclassified;
58	Bacteroidetes;Sphingobacteria;Sphingobacteriales_3;Cytophagaceae_1;Flexibacter_1;Flexibacter_1_unclassified;Flexibacter_1_unclassified;.1
59	Bacteroidetes;Sphingobacteria;Sphingobacteriales_3;Cytophagaceae_1;Flexibacter_1;Flexibacter_1_unclassified;Flexibacter_1_unclassified;.17
60	Bacteroidetes;Sphingobacteria;Sphingobacteriales_3;Cytophagaceae_1;Flexibacter_1;Flexibacter_1_unclassified;Flexibacter_1_unclassified;.2
61	Bacteroidetes;Sphingobacteria;Sphingobacteriales_3;Cytophagaceae_1;Flexibacter_1;Flexibacter_1_unclassified;Flexibacter_1_unclassified;.9
62	Candidate_phylum_WS3;Candidate_phylum_WS3_unclassified;Candidate_phylum_WS3_unclassified;Candidate_phylum_WS3_unclassified;Candidate_phylum_WS3_unclassified;Candidate_phylum_WS3_unclassified;Candidate_phylum_WS3_unclassified;
63	Candidate_phylum_WS3;Candidate_phylum_WS3_unclassified;Candidate_phylum_WS3_unclassified;Candidate_phylum_WS3_unclassified;Candidate_phylum_WS3_unclassified;Candidate_phylum_WS3_unclassified;Candidate_phylum_WS3_unclassified;.1
64	Candidate_phylum_WS3;Candidate_phylum_WS3_unclassified;Candidate_phylum_WS3_unclassified;Candidate_phylum_WS3_unclassified;Candidate_phylum_WS3_unclassified;Candidate_phylum_WS3_unclassified;Candidate_phylum_WS3_unclassified;.4
65	Chlorobi;Chlorobia;Chlorobiales;SJA-28;SJA-28_unclassified;SJA-28_unclassified;SJA-28_unclassified;
66	Chloroflexi;Anaerolineae;Anaerolineales;Anaerolineaceae;Uncultured_11;Uncultured_11_unclassified;Uncultured_11_unclassified;
67	Chloroflexi;Anaerolineae;Anaerolineales;Anaerolineaceae;Uncultured_7;Uncultured_7_unclassified;Uncultured_7_unclassified;
68	Chloroflexi;Caldilineae;Caldilineales;Caldilineaceae;Uncultured_5;Uncultured_5_unclassified;Uncultured_5_unclassified;
69	Chloroflexi;Caldilineae;Caldilineales;Caldilineaceae;Uncultured_5;Uncultured_5_unclassified;Uncultured_5_unclassified;.1
70	Chloroflexi;KD4-96;KD4-96_unclassified;KD4-96_unclassified;KD4-96_unclassified;KD4-96_unclassified;KD4-96_unclassified;.4
71	Firmicutes;Bacilli;Bacillales;Bacillaceae;Bacillus_11;Bacillus_11_unclassified;Bacillus_11_unclassified;
72	Firmicutes;Bacilli;Lactobacillales;Enterococcaceae;Enterococcus;Enterococcus_unclassified;Enterococcus_unclassified;*
73	Firmicutes;Bacilli;Lactobacillales;Lactobacillaceae;Lactobacillaceae_unclassified;Lactobacillaceae_unclassified;Lactobacillaceae_unclassified;
74	Firmicutes;Bacilli;Lactobacillales;Lactobacillaceae;Lactobacillus_1;Lactobacillus_1_unclassified;Lactobacillus_1_unclassified;
75	Firmicutes;Bacilli;Lactobacillales;Lactobacillaceae;Lactobacillus_2;Lactobacillus_2_unclassified;Lactobacillus_2_unclassified;
76	Firmicutes;Bacilli;Lactobacillales;Lactobacillaceae;Lactobacillus_sp_a;Lactobacillus_sp_a_unclassified;Lactobacillus_sp_a_unclassified;
77	Firmicutes;Bacilli;Lactobacillales;Streptococcaceae;Streptococcaceae_unclassified;Streptococcaceae_unclassified;Streptococcaceae_unclassified;
78	Firmicutes;Clostridia_1;Clostridiales;Clostridiaceae_1;Arthropod_cluster;Arthropod_cluster_unclassified;Arthropod_cluster_unclassified;
79	Firmicutes;Clostridia_1;Clostridiales;Clostridiales_unclassified;Clostridiales_unclassified;Clostridiales_unclassified;Clostridiales_unclassified;.4
80	Firmicutes;Clostridia_1;Clostridiales;Lachnospiraceae;Gut_cluster_1;Gut_cluster_1_unclassified;Gut_cluster_1_unclassified;
81	Firmicutes;Clostridia_1;Clostridiales;Lachnospiraceae;Gut_cluster_13;Gut_cluster_13_unclassified;Gut_cluster_13_unclassified;.1
82	Firmicutes;Clostridia_1;Clostridiales;Lachnospiraceae;Gut_cluster_13;Gut_cluster_13_unclassified;Gut_cluster_13_unclassified;.3
83	Firmicutes;Clostridia_1;Clostridiales;Lachnospiraceae;Gut_cluster_13;Gut_cluster_13_unclassified;Gut_cluster_13_unclassified;.7
84	Firmicutes;Clostridia_1;Clostridiales;Lachnospiraceae;Gut_cluster_13;Gut_cluster_13_unclassified;Gut_cluster_13_unclassified;.9
85	Firmicutes;Clostridia_1;Clostridiales;Lachnospiraceae;Lachnospiraceae_unclassified;Lachnospiraceae_unclassified;Lachnospiraceae_unclassified;.24
86	Firmicutes;Clostridia_1;Clostridiales;Lachnospiraceae;Lachnospiraceae_unclassified;Lachnospiraceae_unclassified;Lachnospiraceae_unclassified;.40
87	Firmicutes;Clostridia_1;Clostridiales;Lachnospiraceae;Lachnospiraceae_unclassified;Lachnospiraceae_unclassified;Lachnospiraceae_unclassified;
88	Firmicutes;Clostridia_1;Clostridiales;Lachnospiraceae;Robinsoniella_Insects;Robinsoniella_Insects_unclassified;Robinsoniella_Insects_unclassified;.2
89	Firmicutes;Clostridia_1;Clostridiales;Peptostreptococcaceae;Peptostreptococcaceae_unclassified;Peptostreptococcaceae_unclassified;Peptostreptococcaceae_unclassified;
90	Firmicutes;Clostridia_1;Clostridiales;Peptostreptococcaceae;Peptostreptococcaceae_unclassified;Peptostreptococcaceae_unclassified;Peptostreptococcaceae_unclassified;.1
91	Firmicutes;Clostridia_1;Clostridiales;Ruminococcaceae;Incertae_Sedis_6;Incertae_Sedis_6_unclassified;Incertae_Sedis_6_unclassified;
92	Firmicutes;Clostridia_1;Clostridiales;Ruminococcaceae;Insect_cluster;Insect_cluster_unclassified;Insect_cluster_unclassified;
93	Firmicutes;Clostridia_1;Clostridiales;Ruminococcaceae;Insect_cluster;Insect_cluster_unclassified;Insect_cluster_unclassified;
94	Firmicutes;Clostridia_1;Clostridiales;Ruminococcaceae;Ruminococcaceae_unclassified;Ruminococcaceae_unclassified;Ruminococcaceae_unclassified;.48
95	Firmicutes;Clostridia_1;Clostridiales;Ruminococcaceae;Ruminococcaceae_unclassified;Ruminococcaceae_unclassified;Ruminococcaceae_unclassified;
96	Firmicutes;Clostridia_1;Clostridiales;Ruminococcaceae;Termite_cockroach_cluster;Termite_cockroach_cluster_unclassified;Termite_cockroach_cluster_unclassified;*
97	Firmicutes;Clostridia_1;Clostridiales;Ruminococcaceae;Termite_cockroach_cluster;Termite_cockroach_cluster_unclassified;Termite_cockroach_cluster_unclassified;
98	Firmicutes;Clostridia_1;Clostridiales;Ruminococcaceae;Uncultured_28;Uncultured_28_unclassified;Uncultured_28_unclassified;.1
99	Firmicutes;Clostridia_2;Clostridiales_1;Veillonellaceae;Uncultured_8;Uncultured_8_unclassified;Uncultured_8_unclassified;
100	Firmicutes;Erysipelotrichi;Erysipelotrichales;Erysipelotrichaceae;Erysipelotrichaceae_unclassified;Erysipelotrichaceae_unclassified;Erysipelotrichaceae_unclassified;
101	Firmicutes;Erysipelotrichi;Erysipelotrichales;Erysipelotrichaceae;Incertae_Sedis_8;Incertae_Sedis_8_unclassified;Incertae_Sedis_8_unclassified;
102	Firmicutes;Erysipelotrichi;Erysipelotrichales;Erysipelotrichaceae;Uncultured_3;Uncultured_3_unclassified;Uncultured_3_unclassified;.1
103	Firmicutes;Firmicutes_unclassified;Firmicutes_unclassified;Firmicutes_unclassified;Firmicutes_unclassified;Firmicutes_unclassified;Firmicutes_unclassified;.10
104	Gemmatimonadetes;Gemmatimonadetes;Gemmatimonadales;Gemmatimonadaceae;Uncultured_7;Uncultured_7_unclassified;Uncultured_7_unclassified;
105	Gemmatimonadetes;Gemmatimonadetes;Gemmatimonadales;Gemmatimonadaceae;Uncultured_7;Uncultured_7_unclassified;Uncultured_7_unclassified;.1
106	Gemmatimonadetes;Gemmatimonadetes;Gemmatimonadales;Gemmatimonadaceae;Uncultured_7;Uncultured_7_unclassified;Uncultured_7_unclassified;.3
107	Gemmatimonadetes;Gemmatimonadetes;Gemmatimonadales;Gemmatimonadaceae;Uncultured_8;Uncultured_8_unclassified;Uncultured_8_unclassified;
108	Nitrospirae;Nitrospira;Nitrospirales;Cluster_319-6A21;Cluster_319-6A21_unclassified;Cluster_319-6A21_unclassified;Cluster_319-6A21_unclassified;
109	Nitrospirae;Nitrospira;Nitrospirales;Cluster_319-6A21;Cluster_319-6A21_unclassified;Cluster_319-6A21_unclassified;Cluster_319-6A21_unclassified;.1
110	Nitrospirae;Nitrospira;Nitrospirales;Cluster_319-6A21;Cluster_319-6A21_unclassified;Cluster_319-6A21_unclassified;Cluster_319-6A21_unclassified;.2
111	Nitrospirae;Nitrospira;Nitrospirales;Cluster_319-6A21;Cluster_319-6A21_unclassified;Cluster_319-6A21_unclassified;Cluster_319-6A21_unclassified;.3
112	Nitrospirae;Nitrospira;Nitrospirales;Cluster_319-6A21;Cluster_319-6A21_unclassified;Cluster_319-6A21_unclassified;Cluster_319-6A21_unclassified;.4
113	Nitrospirae;Nitrospira;Nitrospirales;Cluster_319-6A21;Cluster_319-6A21_unclassified;Cluster_319-6A21_unclassified;Cluster_319-6A21_unclassified;.6
114	Nitrospirae;Nitrospira;Nitrospirales;Cluster_319-6A21;Cluster_319-6A21_unclassified;Cluster_319-6A21_unclassified;Cluster_319-6A21_unclassified;.7
115	Nitrospirae;Nitrospira;Nitrospirales;Nitrospiraceae;Nitrospira;Nitrospira_unclassified;Nitrospira_unclassified;
116	Nitrospirae;Nitrospira;Nitrospirales;Nitrospiraceae;Nitrospira;Nitrospira_unclassified;Nitrospira_unclassified;.3
117	NPL-UPA2;NPL-UPA2_unclassified;NPL-UPA2_unclassified;NPL-UPA2_unclassified;NPL-UPA2_unclassified;NPL-UPA2_unclassified;NPL-UPA2_unclassified;
118	Planctomycetes;OM190;OM190_unclassified;OM190_unclassified;OM190_unclassified;OM190_unclassified;OM190_unclassified;.3
119	Planctomycetes;OM190;OM190_unclassified;OM190_unclassified;OM190_unclassified;OM190_unclassified;OM190_unclassified;.8
120	Planctomycetes;Phycisphaerae;WD2101_soil_group;WD2101_soil_group_unclassified;WD2101_soil_group_unclassified;WD2101_soil_group_unclassified;WD2101_soil_group_unclassified;
121	Planctomycetes;Pla4_lineage;Pla4_lineage_unclassified;Pla4_lineage_unclassified;Pla4_lineage_unclassified;Pla4_lineage_unclassified;Pla4_lineage_unclassified;
122	Planctomycetes;Planctomycetacia;Planctomycetales;Planctomycetaceae;Pir4_lineage;Pir4_lineage_unclassified;Pir4_lineage_unclassified;
123	Planctomycetes;Planctomycetacia;Planctomycetales;Planctomycetaceae;Planctomyces_1;Planctomyces_1_unclassified;Planctomyces_1_unclassified;
124	Planctomycetes;Planctomycetacia;Planctomycetales;Planctomycetaceae;Planctomyces_2;Planctomyces_2_unclassified;Planctomyces_2_unclassified;
125	Planctomycetes;Planctomycetacia;Planctomycetales;Planctomycetaceae;Planctomycetaceae_unclassified;Planctomycetaceae_unclassified;Planctomycetaceae_unclassified;
126	Planctomycetes;Planctomycetacia;Planctomycetales;Planctomycetaceae;Termite_cockroach_cluster_2;Termite_cockroach_cluster_2_unclassified;Termite_cockroach_cluster_2_unclassified;.2
127	Planctomycetes;Planctomycetacia;Planctomycetales;Planctomycetaceae;Uncultured_18;Uncultured_18_unclassified;Uncultured_18_unclassified;.1
128	Planctomycetes;Planctomycetacia;Planctomycetales;Planctomycetaceae;Uncultured_5;Uncultured_5_unclassified;Uncultured_5_unclassified;
129	Planctomycetes;Planctomycetacia;Planctomycetales;Planctomycetaceae;Uncultured_5;Uncultured_5_unclassified;Uncultured_5_unclassified;
130	Planctomycetes;Planctomycetacia;Planctomycetales;Planctomycetaceae;Uncultured_7;Uncultured_7_unclassified;Uncultured_7_unclassified;
131	Proteobacteria;Alphaproteobacteria;Alphaproteobacteria_unclassified;Alphaproteobacteria_unclassified;Alphaproteobacteria_unclassified;Alphaproteobacteria_unclassified;Alphaproteobacteria_unclassified;.1
132	Proteobacteria;Alphaproteobacteria;Alphaproteobacteria_unclassified;Alphaproteobacteria_unclassified;Alphaproteobacteria_unclassified;Alphaproteobacteria_unclassified;Alphaproteobacteria_unclassified;.32
133	Proteobacteria;Alphaproteobacteria;Rhizobiales_1;Rhizobiaceae;Rhizobium-Agrobacterium;Rhizobium-Agrobacterium_unclassified;Rhizobium-Agrobacterium_unclassified;
134	Proteobacteria;Alphaproteobacteria;Rhizobiales_2;Bradyrhizobiaceae;Bradyrhizobium_12;Bradyrhizobium_12_unclassified;Bradyrhizobium_12_unclassified;
135	Proteobacteria;Alphaproteobacteria;Rhizobiales_2;Rhizobiales_2_unclassified;Rhizobiales_2_unclassified;Rhizobiales_2_unclassified;Rhizobiales_2_unclassified;
136	Proteobacteria;Alphaproteobacteria;Rhizobiales_2;Rhizobiales_2_unclassified;Rhizobiales_2_unclassified;Rhizobiales_2_unclassified;Rhizobiales_2_unclassified;
137	Proteobacteria;Alphaproteobacteria;Rhizobiales_2;Rhizobiales_2_unclassified;Rhizobiales_2_unclassified;Rhizobiales_2_unclassified;Rhizobiales_2_unclassified;
138	Proteobacteria;Alphaproteobacteria;Rhizobiales_2;Rhizobiales_2_unclassified;Rhizobiales_2_unclassified;Rhizobiales_2_unclassified;Rhizobiales_2_unclassified;
139	Proteobacteria;Alphaproteobacteria;Rhizobiales_2;Xanthobacteraceae;Labrys;Labrys_unclassified;Labrys_unclassified;
140	Proteobacteria;Alphaproteobacteria;Rhizobiales_2;Xanthobacteraceae;Uncultured_1;Uncultured_1_unclassified;Uncultured_1_unclassified;
141	Proteobacteria;Alphaproteobacteria;Rhizobiales_2;Xanthobacteraceae;Xanthobacteraceae_unclassified;Xanthobacteraceae_unclassified;Xanthobacteraceae_unclassified;
142	Proteobacteria;Alphaproteobacteria;Rhizobiales_2;Xanthobacteraceae;Xanthobacteraceae_unclassified;Xanthobacteraceae_unclassified;Xanthobacteraceae_unclassified;
143	Proteobacteria;Alphaproteobacteria;Rhizobiales_2;Xanthobacteraceae;Xanthobacteraceae_unclassified;Xanthobacteraceae_unclassified;Xanthobacteraceae_unclassified;
144	Proteobacteria;Alphaproteobacteria;Rhizobiales_3;Hyphomicrobiaceae;Pedomicrobium;Pedomicrobium_unclassified;Pedomicrobium_unclassified;
145	Proteobacteria;Alphaproteobacteria;Rhizobiales_3;Hyphomicrobiaceae;Pedomicrobium;Pedomicrobium_unclassified;Pedomicrobium_unclassified;.1
146	Proteobacteria;Alphaproteobacteria;Rhizobiales;Methylocystaceae;Uncultured_1;Uncultured_1_unclassified;Uncultured_1_unclassified;.2
147	Proteobacteria;Alphaproteobacteria;Rhizobiales;Methylocystaceae;Uncultured_1;Uncultured_1_unclassified;Uncultured_1_unclassified;.4
148	Proteobacteria;Alphaproteobacteria;Rhodospirillales_1;Rhodospirillaceae;Uncultured_1;Uncultured_1_unclassified;Uncultured_1_unclassified;
149	Proteobacteria;Alphaproteobacteria;Rhodospirillales_2;JG37-AG-20;JG37-AG-20_unclassified;JG37-AG-20_unclassified;JG37-AG-20_unclassified;
150	Proteobacteria;Alphaproteobacteria;Rhodospirillales_2;JG37-AG-20;JG37-AG-20_unclassified;JG37-AG-20_unclassified;JG37-AG-20_unclassified;.1
151	Proteobacteria;Alphaproteobacteria;Rhodospirillales_2;Rhodospirillales_2_unclassified;Rhodospirillales_2_unclassified;Rhodospirillales_2_unclassified;Rhodospirillales_2_unclassified;
152	Proteobacteria;Alphaproteobacteria;Rhodospirillales_2;wr0007;wr0007_unclassified;wr0007_unclassified;wr0007_unclassified;
153	Proteobacteria;Betaproteobacteria;Betaproteobacteria_unclassified;Betaproteobacteria_unclassified;Betaproteobacteria_unclassified;Betaproteobacteria_unclassified;Betaproteobacteria_unclassified;.11
154	Proteobacteria;Betaproteobacteria;Betaproteobacteria_unclassified;Betaproteobacteria_unclassified;Betaproteobacteria_unclassified;Betaproteobacteria_unclassified;Betaproteobacteria_unclassified;.2
155	Proteobacteria;Betaproteobacteria;Betaproteobacteria_unclassified;Betaproteobacteria_unclassified;Betaproteobacteria_unclassified;Betaproteobacteria_unclassified;Betaproteobacteria_unclassified;.7
156	Proteobacteria;Betaproteobacteria;Betaproteobacteria_unclassified;Betaproteobacteria_unclassified;Betaproteobacteria_unclassified;Betaproteobacteria_unclassified;Betaproteobacteria_unclassified;.8
157	Proteobacteria;Betaproteobacteria;Betaproteobacteria_unclassified;Betaproteobacteria_unclassified;Betaproteobacteria_unclassified;Betaproteobacteria_unclassified;Betaproteobacteria_unclassified;.9
158	Proteobacteria;Betaproteobacteria;Burkholderiales;Alcaligenaceae_1;Uncultured_1;Uncultured_1_unclassified;Uncultured_1_unclassified;
159	Proteobacteria;Betaproteobacteria;Burkholderiales;Burkholderiaceae;Chitinimonas;Chitinimonas_unclassified;Chitinimonas_unclassified;
160	Proteobacteria;Betaproteobacteria;Burkholderiales;Comamonadaceae;Comamonadaceae_unclassified;Comamonadaceae_unclassified;Comamonadaceae_unclassified;.1
161	Proteobacteria;Betaproteobacteria;Burkholderiales;Comamonadaceae;Comamonadaceae_unclassified;Comamonadaceae_unclassified;Comamonadaceae_unclassified;
162	Proteobacteria;Betaproteobacteria;Burkholderiales;Comamonadaceae;Comamonadaceae_unclassified;Comamonadaceae_unclassified;Comamonadaceae_unclassified;*
163	Proteobacteria;Betaproteobacteria;Burkholderiales;Comamonadaceae;Rhodoferax;Rhodoferax_unclassified;Rhodoferax_unclassified;*
164	Proteobacteria;Betaproteobacteria;Burkholderiales;Comamonadaceae;Uncultured_23;Uncultured_23_unclassified;Uncultured_23_unclassified;
165	Proteobacteria;Betaproteobacteria;Nitrosomonadales;Nitrosomonadaceae;Uncultured_1;Uncultured_1_unclassified;Uncultured_1_unclassified;
166	Proteobacteria;Betaproteobacteria;Nitrosomonadales;Nitrosomonadaceae;Uncultured_1;Uncultured_1_unclassified;Uncultured_1_unclassified;.2
167	Proteobacteria;Betaproteobacteria;Nitrosomonadales;Nitrosomonadaceae;Uncultured_1;Uncultured_1_unclassified;Uncultured_1_unclassified;.3
168	Proteobacteria;Betaproteobacteria;Nitrosomonadales;Nitrosomonadaceae;Uncultured_1;Uncultured_1_unclassified;Uncultured_1_unclassified;.4
169	Proteobacteria;Betaproteobacteria;Nitrosomonadales;Nitrosomonadaceae;Uncultured_1;Uncultured_1_unclassified;Uncultured_1_unclassified;.6
170	Proteobacteria;Betaproteobacteria;Nitrosomonadales;Nitrosomonadaceae;Uncultured_1;Uncultured_1_unclassified;Uncultured_1_unclassified;.8
171	Proteobacteria;Betaproteobacteria;Nitrosomonadales;Nitrosomonadaceae;Uncultured_1;Uncultured_1_unclassified;Uncultured_1_unclassified;
172	Proteobacteria;Betaproteobacteria;Nitrosomonadales;Nitrosomonadaceae;Uncultured_1;Uncultured_1_unclassified;Uncultured_1_unclassified;
173	Proteobacteria;Betaproteobacteria;Nitrosomonadales;Nitrosomonadaceae;Uncultured_2;Uncultured_2_unclassified;Uncultured_2_unclassified;
174	Proteobacteria;Betaproteobacteria;Nitrosomonadales;Nitrosomonadaceae;Uncultured_2;Uncultured_2_unclassified;Uncultured_2_unclassified;.1
175	Proteobacteria;Betaproteobacteria;Nitrosomonadales;Nitrosomonadaceae;Uncultured_2;Uncultured_2_unclassified;Uncultured_2_unclassified;
176	Proteobacteria;Betaproteobacteria;SC-I-84;SC-I-84_unclassified;SC-I-84_unclassified;SC-I-84_unclassified;SC-I-84_unclassified;
177	Proteobacteria;Betaproteobacteria;SC-I-84;SC-I-84_unclassified;SC-I-84_unclassified;SC-I-84_unclassified;SC-I-84_unclassified;.1
178	Proteobacteria;Betaproteobacteria;SC-I-84;SC-I-84_unclassified;SC-I-84_unclassified;SC-I-84_unclassified;SC-I-84_unclassified;.2
179	Proteobacteria;Betaproteobacteria;SC-I-84;SC-I-84_unclassified;SC-I-84_unclassified;SC-I-84_unclassified;SC-I-84_unclassified;.7
180	Proteobacteria;Betaproteobacteria;TRA3-20;TRA3-20_unclassified;TRA3-20_unclassified;TRA3-20_unclassified;TRA3-20_unclassified;
181	Proteobacteria;Deltaproteobacteria;Desulfobacterales;Desulfobacteraceae;Desulfatiferula;Desulfatiferula_unclassified;Desulfatiferula_unclassified;
182	Proteobacteria;Deltaproteobacteria;Desulfobacterales;Desulfobacteraceae;Desulfobacteraceae_unclassified;Desulfobacteraceae_unclassified;Desulfobacteraceae_unclassified;.1*
183	Proteobacteria;Deltaproteobacteria;Desulfobacterales;Desulfobulbaceae;Desulfobulbus;Desulfobulbus_unclassified;Desulfobulbus_unclassified;.1
184	Proteobacteria;Deltaproteobacteria;Desulfovibrionales;Desulfovibrionaceae;Gut_cluster_3;Gut_cluster_3_unclassified;Gut_cluster_3_unclassified;.1
185	Proteobacteria;Deltaproteobacteria;Desulfovibrionales;Desulfovibrionaceae;Gut_cluster_3;Gut_cluster_3_unclassified;Gut_cluster_3_unclassified;.10
186	Proteobacteria;Deltaproteobacteria;Desulfovibrionales;Desulfovibrionaceae;Gut_cluster_3;Gut_cluster_3_unclassified;Gut_cluster_3_unclassified;.11
187	Proteobacteria;Deltaproteobacteria;Desulfovibrionales;Desulfovibrionaceae;Gut_cluster_3;Gut_cluster_3_unclassified;Gut_cluster_3_unclassified;.16
188	Proteobacteria;Deltaproteobacteria;Desulfovibrionales;Desulfovibrionaceae;Gut_cluster_3;Gut_cluster_3_unclassified;Gut_cluster_3_unclassified;.38
189	Proteobacteria;Deltaproteobacteria;Desulfovibrionales;Desulfovibrionaceae;Gut_cluster_3;Gut_cluster_3_unclassified;Gut_cluster_3_unclassified;.6
190	Proteobacteria;Deltaproteobacteria;Desulfovibrionales;Desulfovibrionaceae;Gut_cluster_3;Gut_cluster_3_unclassified;Gut_cluster_3_unclassified;.65
191	Proteobacteria;Deltaproteobacteria;Desulfovibrionales;Desulfovibrionaceae;Gut_cluster_3;Gut_cluster_3_unclassified;Gut_cluster_3_unclassified;.66
192	Proteobacteria;Deltaproteobacteria;Desulfovibrionales;Desulfovibrionaceae;Gut_cluster_3;Gut_cluster_3_unclassified;Gut_cluster_3_unclassified;.70
193	Proteobacteria;Deltaproteobacteria;Desulfovibrionales;Desulfovibrionaceae;Gut_cluster_3;Gut_cluster_3_unclassified;Gut_cluster_3_unclassified;.8
194	Proteobacteria;Deltaproteobacteria;Desulfovibrionales;Desulfovibrionaceae;Desulfovibrionaceae_unclassified;Desulfovibrionaceae_unclassified;Desulfovibrionaceae_unclassified;
195	Proteobacteria;Deltaproteobacteria;Desulfurellales;Desulfurellaceae;Uncultured;Uncultured_unclassified;Uncultured_unclassified;
196	Proteobacteria;Deltaproteobacteria;GR-WP33-30;Uncultured_1;Uncultured_1_unclassified;Uncultured_1_unclassified;Uncultured_1_unclassified;
197	Proteobacteria;Deltaproteobacteria;GR-WP33-30;Uncultured_2;Uncultured_2_unclassified;Uncultured_2_unclassified;Uncultured_2_unclassified;
198	Proteobacteria;Deltaproteobacteria;Myxococcales;Cystobacteraceae;Anaeromyxobacter;Anaeromyxobacter_unclassified;Anaeromyxobacter_unclassified;.1
199	Proteobacteria;Deltaproteobacteria;Myxococcales;JG37-AG-15;JG37-AG-15_unclassified;JG37-AG-15_unclassified;JG37-AG-15_unclassified;.1
200	Proteobacteria;Deltaproteobacteria;Myxococcales;Myxococcales_unclassified;Myxococcales_unclassified;Myxococcales_unclassified;Myxococcales_unclassified;
201	Proteobacteria;Deltaproteobacteria;Myxococcales;Myxococcales_unclassified;Myxococcales_unclassified;Myxococcales_unclassified;Myxococcales_unclassified;
202	Proteobacteria;Deltaproteobacteria;Myxococcales;Myxococcales_unclassified;Myxococcales_unclassified;Myxococcales_unclassified;Myxococcales_unclassified;
203	Proteobacteria;Deltaproteobacteria;Myxococcales;Phaselicystidaceae;Phaselicystis;Phaselicystis_unclassified;Phaselicystis_unclassified;
204	Proteobacteria;Gammaproteobacteria_1;Pseudomonadales;Moraxellaceae;Acinetobacter;Acinetobacter_unclassified;Acinetobacter_unclassified;.1
205	Proteobacteria;Gammaproteobacteria_2;Gammaproteobacteria_2_unclassified;Gammaproteobacteria_2_unclassified;Gammaproteobacteria_2_unclassified;Gammaproteobacteria_2_unclassified;Gammaproteobacteria_2_unclassified;
206	Proteobacteria;Gammaproteobacteria_2;Gammaproteobacteria_2_unclassified;Gammaproteobacteria_2_unclassified;Gammaproteobacteria_2_unclassified;Gammaproteobacteria_2_unclassified;Gammaproteobacteria_2_unclassified;.3
207	Proteobacteria;Gammaproteobacteria_2;Xanthomonadales;Sinobacteraceae;Sinobacteraceae_unclassified;Sinobacteraceae_unclassified;Sinobacteraceae_unclassified;.1
208	Proteobacteria;Gammaproteobacteria_2;Xanthomonadales;Sinobacteraceae;Uncultured_6;Uncultured_6_unclassified;Uncultured_6_unclassified;
209	Proteobacteria;Gammaproteobacteria_2;Xanthomonadales;Sinobacteraceae;Uncultured_6;Uncultured_6_unclassified;Uncultured_6_unclassified;.1
210	Proteobacteria;Gammaproteobacteria_2;Xanthomonadales;Sinobacteraceae;Uncultured_6;Uncultured_6_unclassified;Uncultured_6_unclassified;.2
211	Proteobacteria;Gammaproteobacteria_2;Xanthomonadales;Sinobacteraceae;Uncultured_6;Uncultured_6_unclassified;Uncultured_6_unclassified;.3
212	Proteobacteria;Gammaproteobacteria_2;Xanthomonadales;Sinobacteraceae;Uncultured_6;Uncultured_6_unclassified;Uncultured_6_unclassified;.5
213	Proteobacteria;Gammaproteobacteria_2;Xanthomonadales;Sinobacteraceae;Uncultured_6;Uncultured_6_unclassified;Uncultured_6_unclassified;
214	Proteobacteria;Gammaproteobacteria_2;Xanthomonadales;Sinobacteraceae;Uncultured_8;Uncultured_8_unclassified;Uncultured_8_unclassified;
215	Spirochaetes;Spirochaetes;Spirochaetales;Spirochaetaceae_Treponema_I;Spirochaetaceae_Treponema_I_unclassified;Spirochaetaceae_Treponema_I_unclassified;Spirochaetaceae_Treponema_I_unclassified;
216	Synergistetes;Synergistia;Synergistales;Synergistaceae;Candidatus_Tammella;Candidatus_Tammella_unclassified;Candidatus_Tammella_unclassified;.1
217	Synergistetes;Synergistia;Synergistales;Synergistaceae;Synergistaceae_unclassified;Synergistaceae_unclassified;Synergistaceae_unclassified;
218	Synergistetes;Synergistia;Synergistales;Synergistaceae;Termite_cockroach_cluster;Termite_cockroach_cluster_unclassified;Termite_cockroach_cluster_unclassified;
219	Verrucomicrobia;OPB35_soil_group;OPB35_soil_group_unclassified;OPB35_soil_group_unclassified;OPB35_soil_group_unclassified;OPB35_soil_group_unclassified;OPB35_soil_group_unclassified;
220	Verrucomicrobia;OPB35_soil_group;OPB35_soil_group_unclassified;OPB35_soil_group_unclassified;OPB35_soil_group_unclassified;OPB35_soil_group_unclassified;OPB35_soil_group_unclassified;.1
221	Verrucomicrobia;OPB35_soil_group;OPB35_soil_group_unclassified;OPB35_soil_group_unclassified;OPB35_soil_group_unclassified;OPB35_soil_group_unclassified;OPB35_soil_group_unclassified;.13
222	Verrucomicrobia;OPB35_soil_group;OPB35_soil_group_unclassified;OPB35_soil_group_unclassified;OPB35_soil_group_unclassified;OPB35_soil_group_unclassified;OPB35_soil_group_unclassified;.3
223	Verrucomicrobia;OPB35_soil_group;OPB35_soil_group_unclassified;OPB35_soil_group_unclassified;OPB35_soil_group_unclassified;OPB35_soil_group_unclassified;OPB35_soil_group_unclassified;.6
224	Verrucomicrobia;Opitutae;Opitutales;Opitutaceae;Opitutus;Opitutus_unclassified;Opitutus_unclassified;.2
225	Verrucomicrobia;Opitutae;Opitutales;Opitutaceae;Opitutus;Opitutus_unclassified;Opitutus_unclassified;.3
226	Verrucomicrobia;Opitutae;Opitutales;Opitutaceae;Opitutus;Opitutus_unclassified;Opitutus_unclassified;.6
227	Verrucomicrobia;S-BQ2-57_soil_group;S-BQ2-57_soil_group_unclassified;S-BQ2-57_soil_group_unclassified;S-BQ2-57_soil_group_unclassified;S-BQ2-57_soil_group_unclassified;S-BQ2-57_soil_group_unclassified;
228	Verrucomicrobia;Spartobacteria;Chthoniobacter;Chthoniobacter_unclassified;Chthoniobacter_unclassified;Chthoniobacter_unclassified;Chthoniobacter_unclassified;
229	Verrucomicrobia;Spartobacteria;Chthoniobacter;Chthoniobacter_unclassified;Chthoniobacter_unclassified;Chthoniobacter_unclassified;Chthoniobacter_unclassified;.1
230	Verrucomicrobia;Spartobacteria;Chthoniobacterales;Xiphinematobacteraceae;Candidatus_Xiphinematobacter;Candidatus_Xiphinematobacter_unclassified;Candidatus_Xiphinematobacter_unclassified;
231	Verrucomicrobia;Spartobacteria;DA101_soil_group;DA101_soil_group_unclassified;DA101_soil_group_unclassified;DA101_soil_group_unclassified;DA101_soil_group_unclassified;
232	Verrucomicrobia;Spartobacteria;DA101_soil_group;DA101_soil_group_unclassified;DA101_soil_group_unclassified;DA101_soil_group_unclassified;DA101_soil_group_unclassified;.1
233	Verrucomicrobia;Spartobacteria;DA101_soil_group;DA101_soil_group_unclassified;DA101_soil_group_unclassified;DA101_soil_group_unclassified;DA101_soil_group_unclassified;.2
*OTUs found in all cockroach gut microbiota
