# Supplementary material for: The hindgut microbiota of praying mantids is highly variable and includes both prey-associated and host-specific microbes
Source: PLoS One. 2018 Dec 11;13(12):e0208917. doi: 10.1371/journal.pone.0208917 (PMC6289422; doi:10.1371/journal.pone.0208917)
Supplement: S7 Table — (XLSX) [file pone.0208917.s009.xlsx]

## Sheet: SI_Table6.csv
S7 Table. Core OTUs found in the gut microbiota of all H. venosa
1	Acidobacteria;Acidobacteria;Acidobacteriales;Acidobacteriaceae;Candidatus_Solibacter;Candidatus_Solibacter_unclassified;Candidatus_Solibacter_unclassified;
2	Acidobacteria;Acidobacteria;Acidobacteriales;Acidobacteriaceae;Candidatus_Solibacter;Candidatus_Solibacter_unclassified;Candidatus_Solibacter_unclassified;.1
3	Acidobacteria;Acidobacteria;Acidobacteriales;Acidobacteriaceae;Uncultured_1;Uncultured_1_unclassified;Uncultured_1_unclassified;
4	Acidobacteria;Acidobacteria;Acidobacteriales;Acidobacteriaceae;Uncultured_18;Uncultured_18_unclassified;Uncultured_18_unclassified;
5	Acidobacteria;Acidobacteria;Acidobacteriales;Acidobacteriaceae;Uncultured_31;Uncultured_31_unclassified;Uncultured_31_unclassified;
6	Acidobacteria;Acidobacteria;Acidobacteriales;Acidobacteriaceae;Uncultured_31;Uncultured_31_unclassified;Uncultured_31_unclassified;.3
7	Acidobacteria;Acidobacteria;Acidobacteriales;Acidobacteriaceae;Uncultured_9;Uncultured_9_unclassified;Uncultured_9_unclassified;
8	Acidobacteria;RB25;RB25_unclassified;RB25_unclassified;RB25_unclassified;RB25_unclassified;RB25_unclassified;
9	Actinobacteria;Actinobacteria;AKIW543;AKIW543_unclassified;AKIW543_unclassified;AKIW543_unclassified;AKIW543_unclassified;
10	Actinobacteria;Actinobacteria;AKIW543;AKIW543_unclassified;AKIW543_unclassified;AKIW543_unclassified;AKIW543_unclassified;.1
11	Actinobacteria;Actinobacteria;AKIW543;AKIW543_unclassified;AKIW543_unclassified;AKIW543_unclassified;AKIW543_unclassified;.2
12	Actinobacteria;Actinobacteria;Corynebacteriales;Mycobacteriaceae;Mycobacterium;Mycobacterium_unclassified;Mycobacterium_unclassified;
13	Actinobacteria;Actinobacteria;Frankiales;Nakamurellaceae;Nakamurella;Nakamurella_unclassified;Nakamurella_unclassified;
14	Bacteroidetes;Bacteroidia;Bacteroidales;Bacteroidaceae;Bacteroides;Bacteroides_unclassified;Bacteroides_unclassified;.14*
15	Bacteroidetes;Bacteroidia;Bacteroidales;Bacteroidaceae;Bacteroides;Bacteroides_unclassified;Bacteroides_unclassified;.5
16	Bacteroidetes;Bacteroidia;Bacteroidales;Porphyromonadaceae_Gut_group;Termite_cluster_III;Termite_cluster_III_unclassified;Termite_cluster_III_unclassified;*
17	Bacteroidetes;Flavobacteria;Flavobacteriales;Flavobacteriaceae_1;Flavobacterium_1;Flavobacterium_1_unclassified;Flavobacterium_1_unclassified;
18	Chloroflexi;Anaerolineae;Anaerolineales;Anaerolineaceae;Uncultured_4;Uncultured_4_unclassified;Uncultured_4_unclassified;
19	Chloroflexi;Caldilineae;Caldilineales;Caldilineaceae;Uncultured_5;Uncultured_5_unclassified;Uncultured_5_unclassified;
20	Chloroflexi;KD4-96;KD4-96_unclassified;KD4-96_unclassified;KD4-96_unclassified;KD4-96_unclassified;KD4-96_unclassified;.3
21	Firmicutes;Bacilli;Lactobacillales;Enterococcaceae;Enterococcus;Enterococcus_unclassified;Enterococcus_unclassified;*
22	Firmicutes;Bacilli;Lactobacillales;Lactobacillaceae;Lactobacillaceae_unclassified;Lactobacillaceae_unclassified;Lactobacillaceae_unclassified;
23	Firmicutes;Bacilli;Lactobacillales;Lactobacillaceae;Lactobacillus_1;Lactobacillus_1_unclassified;Lactobacillus_1_unclassified;
24	Firmicutes;Bacilli;Lactobacillales;Lactobacillaceae;Lactobacillus_2;Lactobacillus_2_unclassified;Lactobacillus_2_unclassified;
25	Firmicutes;Bacilli;Lactobacillales;Lactobacillaceae;Lactobacillus_sp_a;Lactobacillus_sp_a_unclassified;Lactobacillus_sp_a_unclassified;
26	Firmicutes;Bacilli;Lactobacillales;Streptococcaceae;Streptococcaceae_unclassified;Streptococcaceae_unclassified;Streptococcaceae_unclassified;
27	Firmicutes;Clostridia_1;Clostridiales;Family_XIII_Incertae_Sedis;Termite_cockroach_cluster_1;Termite_cockroach_cluster_1_unclassified;Termite_cockroach_cluster_1_unclassified;
28	Firmicutes;Clostridia_1;Clostridiales;Peptostreptococcaceae;Peptostreptococcaceae_unclassified;Peptostreptococcaceae_unclassified;Peptostreptococcaceae_unclassified;.1
29	Firmicutes;Clostridia_1;Clostridiales;Ruminococcaceae;Termite_cockroach_cluster;Termite_cockroach_cluster_unclassified;Termite_cockroach_cluster_unclassified;*
30	Gemmatimonadetes;Gemmatimonadetes;Gemmatimonadales;Gemmatimonadaceae;Uncultured_7;Uncultured_7_unclassified;Uncultured_7_unclassified;.1
31	Nitrospirae;Nitrospira;Nitrospirales;Cluster_319-6A21;Cluster_319-6A21_unclassified;Cluster_319-6A21_unclassified;Cluster_319-6A21_unclassified;
32	Nitrospirae;Nitrospira;Nitrospirales;Cluster_319-6A21;Cluster_319-6A21_unclassified;Cluster_319-6A21_unclassified;Cluster_319-6A21_unclassified;.1
33	Nitrospirae;Nitrospira;Nitrospirales;Cluster_319-6A21;Cluster_319-6A21_unclassified;Cluster_319-6A21_unclassified;Cluster_319-6A21_unclassified;.2
34	Nitrospirae;Nitrospira;Nitrospirales;Nitrospiraceae;Nitrospira;Nitrospira_unclassified;Nitrospira_unclassified;
35	Planctomycetes;Pla4_lineage;Pla4_lineage_unclassified;Pla4_lineage_unclassified;Pla4_lineage_unclassified;Pla4_lineage_unclassified;Pla4_lineage_unclassified;
36	Planctomycetes;Planctomycetacia;Planctomycetales;Planctomycetaceae;Uncultured_7;Uncultured_7_unclassified;Uncultured_7_unclassified;
37	Proteobacteria_1;Deltaproteobacteria;Desulfobacterales;Nitrospinaceae;Candidatus_Entotheonella;Candidatus_Entotheonella_unclassified;Candidatus_Entotheonella_unclassified;
38	Proteobacteria;Alphaproteobacteria;Alphaproteobacteria_unclassified;Alphaproteobacteria_unclassified;Alphaproteobacteria_unclassified;Alphaproteobacteria_unclassified;Alphaproteobacteria_unclassified;.1
39	Proteobacteria;Alphaproteobacteria;Rhizobiales_2;Bradyrhizobiaceae;Bradyrhizobium_12;Bradyrhizobium_12_unclassified;Bradyrhizobium_12_unclassified;
40	Proteobacteria;Alphaproteobacteria;Rhizobiales_2;Hyphomicrobiaceae;Rhodoplanes;Rhodoplanes_unclassified;Rhodoplanes_unclassified;
41	Proteobacteria;Alphaproteobacteria;Rhizobiales_2;Rhizobiales_2_unclassified;Rhizobiales_2_unclassified;Rhizobiales_2_unclassified;Rhizobiales_2_unclassified;
42	Proteobacteria;Alphaproteobacteria;Rhizobiales_2;Xanthobacteraceae;Uncultured_1;Uncultured_1_unclassified;Uncultured_1_unclassified;
43	Proteobacteria;Alphaproteobacteria;Rhizobiales_2;Xanthobacteraceae;Xanthobacteraceae_unclassified;Xanthobacteraceae_unclassified;Xanthobacteraceae_unclassified;
44	Proteobacteria;Alphaproteobacteria;Rhizobiales_2;Xanthobacteraceae;Xanthobacteraceae_unclassified;Xanthobacteraceae_unclassified;Xanthobacteraceae_unclassified;
45	Proteobacteria;Alphaproteobacteria;Rhizobiales;Methylocystaceae;Uncultured_1;Uncultured_1_unclassified;Uncultured_1_unclassified;.2
46	Proteobacteria;Betaproteobacteria;Betaproteobacteria_unclassified;Betaproteobacteria_unclassified;Betaproteobacteria_unclassified;Betaproteobacteria_unclassified;Betaproteobacteria_unclassified;.15
47	Proteobacteria;Betaproteobacteria;Betaproteobacteria_unclassified;Betaproteobacteria_unclassified;Betaproteobacteria_unclassified;Betaproteobacteria_unclassified;Betaproteobacteria_unclassified;.2
48	Proteobacteria;Betaproteobacteria;Betaproteobacteria_unclassified;Betaproteobacteria_unclassified;Betaproteobacteria_unclassified;Betaproteobacteria_unclassified;Betaproteobacteria_unclassified;.7
49	Proteobacteria;Betaproteobacteria;Burkholderiales;Comamonadaceae;Comamonadaceae_unclassified;Comamonadaceae_unclassified;Comamonadaceae_unclassified;.1
50	Proteobacteria;Betaproteobacteria;Burkholderiales;Comamonadaceae;Comamonadaceae_unclassified;Comamonadaceae_unclassified;Comamonadaceae_unclassified;
51	Proteobacteria;Betaproteobacteria;Burkholderiales;Comamonadaceae;Comamonadaceae_unclassified;Comamonadaceae_unclassified;Comamonadaceae_unclassified;*
52	Proteobacteria;Betaproteobacteria;Burkholderiales;Comamonadaceae;Rhodoferax;Rhodoferax_unclassified;Rhodoferax_unclassified;*
53	Proteobacteria;Betaproteobacteria;Nitrosomonadales;Nitrosomonadaceae;Uncultured_1;Uncultured_1_unclassified;Uncultured_1_unclassified;
54	Proteobacteria;Betaproteobacteria;Nitrosomonadales;Nitrosomonadaceae;Uncultured_1;Uncultured_1_unclassified;Uncultured_1_unclassified;
55	Proteobacteria;Betaproteobacteria;Nitrosomonadales;Nitrosomonadaceae;Uncultured_2;Uncultured_2_unclassified;Uncultured_2_unclassified;
56	Proteobacteria;Betaproteobacteria;SC-I-84;SC-I-84_unclassified;SC-I-84_unclassified;SC-I-84_unclassified;SC-I-84_unclassified;
57	Proteobacteria;Betaproteobacteria;TRA3-20;TRA3-20_unclassified;TRA3-20_unclassified;TRA3-20_unclassified;TRA3-20_unclassified;
58	Proteobacteria;Betaproteobacteria;TRA3-20;TRA3-20_unclassified;TRA3-20_unclassified;TRA3-20_unclassified;TRA3-20_unclassified;.1
59	Proteobacteria;Deltaproteobacteria;Desulfobacterales;Desulfobacteraceae;Desulfobacteraceae_unclassified;Desulfobacteraceae_unclassified;Desulfobacteraceae_unclassified;.1*
60	Proteobacteria;Deltaproteobacteria;Desulfovibrionales;Desulfovibrionaceae;Gut_cluster_3;Gut_cluster_3_unclassified;Gut_cluster_3_unclassified;.10
61	Proteobacteria;Deltaproteobacteria;GR-WP33-30;Uncultured_1;Uncultured_1_unclassified;Uncultured_1_unclassified;Uncultured_1_unclassified;
62	Proteobacteria;Gammaproteobacteria_2;Xanthomonadales;Sinobacteraceae;Uncultured_6;Uncultured_6_unclassified;Uncultured_6_unclassified;
63	Proteobacteria;Gammaproteobacteria_2;Xanthomonadales;Sinobacteraceae;Uncultured_8;Uncultured_8_unclassified;Uncultured_8_unclassified;
64	Verrucomicrobia;OPB35_soil_group;OPB35_soil_group_unclassified;OPB35_soil_group_unclassified;OPB35_soil_group_unclassified;OPB35_soil_group_unclassified;OPB35_soil_group_unclassified;.1
65	Verrucomicrobia;OPB35_soil_group;OPB35_soil_group_unclassified;OPB35_soil_group_unclassified;OPB35_soil_group_unclassified;OPB35_soil_group_unclassified;OPB35_soil_group_unclassified;.3
66	Verrucomicrobia;S-BQ2-57_soil_group;S-BQ2-57_soil_group_unclassified;S-BQ2-57_soil_group_unclassified;S-BQ2-57_soil_group_unclassified;S-BQ2-57_soil_group_unclassified;S-BQ2-57_soil_group_unclassified;
67	Verrucomicrobia;Spartobacteria;Chthoniobacterales;Xiphinematobacteraceae;Candidatus_Xiphinematobacter;Candidatus_Xiphinematobacter_unclassified;Candidatus_Xiphinematobacter_unclassified;
68	Verrucomicrobia;Spartobacteria;DA101_soil_group;DA101_soil_group_unclassified;DA101_soil_group_unclassified;DA101_soil_group_unclassified;DA101_soil_group_unclassified;
69	Verrucomicrobia;Spartobacteria;DA101_soil_group;DA101_soil_group_unclassified;DA101_soil_group_unclassified;DA101_soil_group_unclassified;DA101_soil_group_unclassified;.1
*OTUs found in all cockroach gut microbiota
